# Supplementary material for: IAPs Gene Expansion in the Scallop Patinopecten yessoensis and Their Expression Profiles After Exposure to the Toxic Dinoflagellate
Source: Front Physiol. 2021 Feb 5;12:633301. doi: 10.3389/fphys.2021.633301 (PMC7893105; doi:10.3389/fphys.2021.633301)
Supplement: Supplementary Table 1 — IAP protein sequences accession ID of different species used in this study. Sequences were retrieved from Uniprot and NCBI database. [file Table_1.XLSX]

## Sheet: Sheet1
Species accession numbers of IAP
Species Name	Abbreviation	Latin name	Protein ID (Uniprot/NCBI)	Gene Name
Human	Hs	Homo sapiens	Q13075	BIRC1
Human	Hs	Homo sapiens	Q13490	BIRC2
Human	Hs	Homo sapiens	Q13489	BIRC3
Human	Hs	Homo sapiens	P98170	BIRC4
Human	Hs	Homo sapiens	O15392	BIRC5
Human	Hs	Homo sapiens	Q9NR09	BIRC6
Human	Hs	Homo sapiens	Q96CA5	BIRC7
Human	Hs	Homo sapiens	Q96P09	BIRC8
Mouse	Mm	Mus musculus	Q62210	BIRC2
Mouse	Mm	Mus musculus	O08863	BIRC3
Mouse	Mm	Mus musculus	Q60989	BIRC4
Mouse	Mm	Mus musculus	O70201	BIRC5
Mouse	Mm	Mus musculus	O88738	BIRC6
Mouse	Mm	Mus musculus	A2AWP0	BIRC7
Zebrafish	Dr	Danio rerio	Q8UWD2	BIRC2
Zebrafish	Dr	Danio rerio	Q90WU9	BIRC5
Zebrafish	Dr	Danio rerio	Q90WU8	BIRC5
Zebrafish	Dr	Danio rerio	X1WF03	BIRC6
Zebrafish	Dr	Danio rerio	F1QQ37	BIRC7
Chicken	GG	Gallus gallus	Q90660	BIRC3
Chicken	GG	Gallus gallus	Q8UVF8	BIRC4
Chicken	GG	Gallus gallus	F1NN48	BIRC5
Chicken	GG	Gallus gallus	E1C5V5	BIRC7
African clawed frog	XL	Xenopus laevis	A5D8Q0	BIRC4
African clawed frog	XL	Xenopus laevis	Q8JGN5	BIRC5
African clawed frog	XL	Xenopus laevis	Q4R1J6	BIRC5
African clawed frog	XL	Xenopus laevis	Q50L39	BIRC5
African clawed frog	XL	Xenopus laevis	Q804H7	BIRC5
African clawed frog	XL	Xenopus laevis	Q8JHV9	BIRC7
African clawed frog	XL	Xenopus laevis	A9ULZ2	BIRC7
Owl limpet	Lg	Lottia gigantean	V3ZCC0	BIRC4
Owl limpet	Lg	Lottia gigantean	V4BA58	BIRC4
Owl limpet	Lg	Lottia gigantean	V4A2P9	BIRC5
Owl limpet	Lg	Lottia gigantean	V4CLC6	BIRC6
Owl limpet	Lg	Lottia gigantean	V4BDH4	BIRC7
Owl limpet	Lg	Lottia gigantean	V3ZVH5	BIRC7
Owl limpet	Lg	Lottia gigantean	V4AM91	BIRC7
Owl limpet	Lg	Lottia gigantean	V4AVE8	BIRC7
Owl limpet	Lg	Lottia gigantean	V3ZXN5	BIRC7
California two-spotted octopus	Ob	Octopus bimaculoides	A0A0L8G0R0	BIRC1
California two-spotted octopus	Ob	Octopus bimaculoides	A0A0L8G0N3	BIRC1
California two-spotted octopus	Ob	Octopus bimaculoides	A0A0L8IF16	BIRC5
California two-spotted octopus	Ob	Octopus bimaculoides	A0A0L8H062	BIRC6
California two-spotted octopus	Ob	Octopus bimaculoides	A0A0L8IDN8	BIRC7
California two-spotted octopus	Ob	Octopus bimaculoides	A0A0L8IDJ7	BIRC7
California two-spotted octopus	Ob	Octopus bimaculoides	A0A0L8GYB1	BIRC7
California two-spotted octopus	Ob	Octopus bimaculoides	A0A0L8HUE8	BIRC7
