# Supplementary material for: IAPs Gene Expansion in the Scallop Patinopecten yessoensis and Their Expression Profiles After Exposure to the Toxic Dinoflagellate
Source: Front Physiol. 2021 Feb 5;12:633301. doi: 10.3389/fphys.2021.633301 (PMC7893105; doi:10.3389/fphys.2021.633301)
Supplement: Supplementary Table 2 — Summarized information of IAP genes identified in P. yessoensis genome. [file Table_2.XLSX]

## Sheet: Sheet1
Gene ID	NCBI No.	Gene Name	Genome Position	No.exon	CDS Length(bp)	Protein Length	No.BIR	PI	Molecular Weight (Da)
PY.2995.25	XP_021347773.1	BIRC1	Scaffold2995.25	5	1266	421	1	5.31	47049.2
PY.383.9	XP_021348428.1	BIRC1	Scaffold383.9	7	1299	432	2	5.33	49292.6
PY.6135.3	XP_021355384.1	BIRC1	Scaffold6135.3	9	2109	702	1	5.95	79789.4
PY.8745.31	XP_021362910.1	BIRC1	Scaffold8745.31	12	2523	840	1	8.46	95743.3
PY.9385.35	XP_021365179.1	BIRC1	Scaffold9385.35	12	1536	511	1	9.29	59373
PY.9847.100	XP_021366455.1	BIRC1	Scaffold9847.100	10	2103	700	1	5.85	77836.9
PY.8131.44	XP_021360744.1	BIRC4	Scaffold8131.44	8	1026	341	1	5.17	38093.2
PY.9385.36	XP_021365122.1	BIRC4	Scaffold9385.36	13	1977	658	2	6.26	74991.7
PY.9385.38	XP_021365114.1	BIRC4	Scaffold9385.38	10	1395	464	2	4.8	52755.8
PY.9385.39	XP_021365104.1	BIRC4	Scaffold9385.39	11	1821	606	4	5.32	69555.4
PY.9385.44	XP_021365080.1	BIRC4	Scaffold9385.44	10	2556	851	2	5.22	96338.3
PY.9385.6	XP_021365090.1	BIRC4	Scaffold9385.6	5	1197	398	2	5.73	46443.3
PY.9385.7.1	XP_021365094.1	BIRC4	Scaffold9385.7.1	4	648	215	1	5.75	25075
PY.9385.9	XP_021365163.1	BIRC4	Scaffold9385.9	11	2637	878	2	6.02	100224
PY.9411.1	XP_021365269.1	BIRC4	Scaffold9411.1	25	3582	1193	4	5.51	134707
PY.10343.1	XP_021368762.1	BIRC5	Scaffold10343.1	4	1410	469	1	5.22	52500.4
PY.10447.25	XP_021369350.1	BIRC5	Scaffold10447.25	6	1038	345	2	4.94	39611.2
PY.10447.30	XP_021369363.1	BIRC5	Scaffold10447.30	8	4935	1644	1	5.08	182144
PY.10447.9	XP_021369394.1	BIRC5	Scaffold10447.9	4	411	136	1	6.1	15835
PY.10813.11	XP_021372325.1	BIRC5	Scaffold10813.11	10	4185	1394	1	7.11	155291
PY.11073.38	XP_021376849.1	BIRC5	Scaffold11073.38	10	2649	882	2	8.15	100581
PY.2995.23	XP_021347764.1	BIRC5	Scaffold2995.23	7	687	228	1	8.82	26321.8
PY.2995.24	XP_021347771.1	BIRC5	Scaffold2995.24	9	693	230	1	5.41	26691.3
PY.36191464.1	XP_021344072.1	BIRC5	Scaffold36191464.1	7	1377	458	1	4.85	50967.2
PY.3645.16	XP_021349549.1	BIRC5	Scaffold3645.16	6	2469	822	2	7.09	92959.8
PY.383.8	XP_021348428.1	BIRC5	Scaffold383.8	5	1617	538	2	5.17	59612.7
PY.383.10	XP_021348708.1	BIRC5	Scaffold383.10	2	831	276	2	5.79	31699.7
PY.383.11	XP_021348694.1	BIRC5	Scaffold383.11	4	858	285	2	6.31	33179.3
PY.383.12	XP_021348674.1	BIRC5	Scaffold383.12	5	1578	525	2	5.2	58348.3
PY.383.14	XP_021348453.1	BIRC5	Scaffold383.14	5	1386	461	2	5.11	52609.2
PY.383.15	XP_021348874.1	BIRC5	Scaffold383.15	4	768	255	2	5.42	29056.5
PY.4017.2	XP_021350197.1	BIRC5	Scaffold4017.2	3	729	242	2	6.45	27611.1
PY.4411.4	XP_021351199.1	BIRC5	Scaffold4411.4	5	1008	335	1	5.17	38815.6
PY.5163.1	XP_021353464.1	BIRC5	Scaffold5163.1	4	702	233	1	8.86	26872.4
PY.6135.2	XP_021355271.1	BIRC5	Scaffold6135.2	5	768	255	1	5.08	28340.8
PY.8149.5	XP_021372726.1	BIRC5	Scaffold8149.5	1	696	231	2	7.92	26601.7
PY.8213.46	XP_021361238.1	BIRC5	Scaffold8213.46	7	1215	404	2	5.39	43879
PY.8745.95.2	XP_021362784.1	BIRC5	Scaffold8745.95.2	8	2058	685	2	5.13	76107.3
PY.8745.99	XP_021362786.1	BIRC5	Scaffold8745.99	6	2052	683	2	9.15	77439.4
PY.8937.3.2	XP_021363603.1	BIRC5	Scaffold8937.3.2	12	2901	966	2	5.72	102913
PY.8949.11	XP_021363655.1	BIRC5	Scaffold8949.11	5	2496	831	2	7.74	94183.2
PY.9253.7	XP_021364626.1	BIRC5	Scaffold9253.7	5	2628	875	2	8.19	98722.3
PY.9621.5	XP_021365897.1	BIRC5	Scaffold9621.5	5	2457	818	2	8.79	93324.9
PY.9963.31	XP_021366762.1	BIRC5	Scaffold9963.31	6	1077	358	1	5.92	40284.4
PY.8833.5	XP_021363251.1	BIRC6	Scaffold8833.5	59	14808	4935	1	5.49	544560
PY.6579.11	XP_021356419.1	BIRC7	Scaffold6579.11	3	990	329	2	6.13	37189
PY.716217.10	XP_021341279.1	BIRC7	Scaffold716217.10	8	2199	732	3	8.37	81845.3
