# Supplementary material for: IAPs Gene Expansion in the Scallop Patinopecten yessoensis and Their Expression Profiles After Exposure to the Toxic Dinoflagellate
Source: Front Physiol. 2021 Feb 5;12:633301. doi: 10.3389/fphys.2021.633301 (PMC7893105; doi:10.3389/fphys.2021.633301)
Supplement: Supplementary Table 3 — Different expression of PyIAPs in hepatopancreas and kidney after A. catenella exposure analyzed using edgeR package. [file Table_3.XLSX]

## Sheet: Sheet1
	Hepatopancreas-ACDH						Kidney-ACDH
NAME	log2FC01-ACDH-He	log2FC03-ACDH-He	log2FC05-ACDH-He	log2FC10-ACDH-He	log2FC15-ACDH-He		log2FC01-ACDH-Ki	log2FC03-ACDH-Ki	log2FC05-ACDH-Ki	log2FC10-ACDH-Ki	log2FC15-ACDH-Ki
PY.9253.7BIRC5	0.861197	0.684491	1.12411	0.0458975	0.471445		0.583168	0.137707	0.320541	0.653403	-0.485966
PY.8949.11BIRC5	-0.240448	-0.660494	0.141296	-0.116563	-0.295209		-0.12804	-0.336619	-0.134226	0.151848	0.118273
PY.9621.5BIRC5	-0.0268541	-1.30699	-1.24133	-0.968577	-1.46099		-0.0299547	-0.685275	-0.975552	-0.102472	0.0343061
PY.10343.1BIRC5	-0.28301	0.265564	-0.310259	0.525042	-0.385917		-1.33812	-1.45368	-1.05092	-0.225697	-0.438368
PY.8745.95.2BIRC5	-0.188717	-0.691171	-0.0769553	-0.604762	-0.18891		0.213422	0.28312	0.388381	0.226637	0.197729
PY.10813.11BIRC5	0.330585	-0.0136384	-0.157481	0.0213704	0.111773		0.0740641	-0.0436831	-0.0831255	0.35846	0.387858
PY.10447.25BIRC5	-0.314945	-0.513802	-0.0647776	-0.313948	-0.24832		-0.0342851	0.250936	-0.161152	-0.481707	-0.0548898
PY.6135.2BIRC5	2.11074	1.92175	1.82973	2.46324	1.62403		0.923182	0.407264	0.108688	0.74885	-0.188147
PY.11073.38BIRC5	1.41493	0.930391	0.526437	0.955648	1.38938		1.08382	1.212	-0.0456509	1.49477	0.769744
PY.10447.30BIRC5	1.24821	0.290457	-0.0719812	0.615668	-1.01954		-0.2311	1.30128	0.0713195	0.453352	0.146334
PY.9963.31BIRC5	-0.537808	-0.223784	-0.431036	-0.472567	-0.53166		-0.145856	-0.197668	-0.299961	0.176647	0.143099
PY.383.8BIRC5	-0.193552	-0.0909837	-0.657805	-1.02646	-1.16456		0.112996	-0.797125	-1.20662	-1.02127	-0.986179
PY.383.12BIRC5	0.0416032	-0.301391	-0.476151	-0.470141	-0.0976046		-0.436824	-0.608017	-0.464136	-0.395176	-0.277714
PY.4411.4BIRC5	-2.77745	-2.64529	-3.65966	-2.71823	-3.98461		-2.51034	-2.19799	-4.19252	-2.60995	-1.68427
PY.383.14BIRC5	-3.28247	-4.64856	-5.91583	-4.45817	-5.82151		-3.70275	-3.81041	-5.19307	-5.02066	-3.92946
PY.8213.46BIRC5	0.34992	-0.429833	0.135363	-0.0315295	-0.239659		0.12625	-0.196198	0.120151	0.0288408	0.305033
PY.8937.3.2BIRC5	-0.261755	-0.263535	0.0438678	-0.252105	0.157493		-0.784458	-0.543527	-0.252793	-0.0535863	-0.140939
PY.4017.2BIRC5	-0.166144	-0.55725	-0.47724	-0.525216	-0.399697		-0.448106	-0.821222	-0.795241	-0.666419	-0.311461
PY.383.15BIRC5	-0.592899	-0.188123	-0.383348	0.249266	-0.0173734		-0.554064	-0.230837	-0.337628	-0.499428	-0.362621
PY.383.10BIRC5	-1.69001	-3.13785	-3.01561	-3.23836	-3.19185		-2.90566	-3.76109	-3.17515	-3.92838	-3.70637
PY.383.11BIRC5	-1.30318	-2.11722	-1.90718	-1.6598	-1.93815		-1.40831	-1.91223	-1.12806	-1.94855	-1.85748
PY.8745.99BIRC5	-0.750008	-0.103515	-0.232995	-0.322289	0.309636		0.163018	-0.646529	-0.180821	0.950588	0.390953
PY.3645.16BIRC5	0.594892	1.15515	0.512105	1.47003	-0.566814		-0.268956	0.937937	0.232932	0.78271	-0.021689
PY.10447.9BIRC5	-0.647716	0.125825	-0.456605	-0.203756	-0.36785		-0.150407	0.129466	0.254919	-1.00019	0.167021
PY.36191464.1BIRC5	-0.48561	0.388837	1.43943	0.634602	1.42205		-0.46856	0.452504	1.10162	0.417212	0.422323
PY.8149.5.BIRC5	0	0	0	0	0		0	0	0	0	0
PY.2995.24BIRC5	-0.578493	-0.206073	-0.786473	-0.398716	-0.503861		-1.208	-1.00469	-1.46188	-0.701948	-0.14522
PY.2995.23BIRC5	-0.43171	0.582438	0.13093	-0.0783743	-0.195861		0.0313096	0.54484	0.088011	0.811165	0.952773
PY.5163.1BIRC5	-0.52939	-0.0976115	-0.426647	0.680283	0.458878		-0.358827	-0.231401	-1.04011	1.32118	1.51066
PY.6579.11BIRC7	0.184078	0.0272535	-0.3017	-0.142792	-0.415559		-0.511326	-0.0452487	-0.0802876	0.276604	-0.605729
PY.716217.10BIRC7	-0.0725695	-0.151882	0.0727446	-0.141383	-0.0822205		-0.238337	-0.271767	-0.133777	-0.176306	0.0139768
PY.9385.9BIRC4	0.358214	0.0867057	0.256776	0.0237737	-0.0233554		-0.296085	-0.28798	-0.168558	0.293348	-0.00751017
PY.9385.44BIRC4	-0.662215	-0.551239	-0.676007	-0.878942	-1.16606		-1.46317	-1.84927	-2.21173	-2.12043	-2.22587
PY.9411.1BIRC4	0.146578	-0.961444	-0.278839	-0.15183	-0.112132		0.645345	0.483208	0.933521	0.94757	0.776043
PY.9385.38BIRC4	-0.485285	-0.845879	-1.39916	-0.81637	-0.181089		-1.33924	-0.464266	-1.30302	-0.852552	-0.472305
PY.9385.39BIRC4	0.0569166	0.251911	-0.31334	0.064377	-0.117983		-0.745753	-1.01336	-0.759693	-0.174146	-0.335807
PY.8131.44BIRC4	0.114505	-0.110044	-0.0580641	-0.217522	-0.101145		0.365026	0.46968	0.576609	-0.592047	0.0984152
PY.9385.36BIRC4	-0.641152	-1.24108	-2.85848	-2.49467	-2.12727		-2.33451	-1.98732	-3.39144	-3.3192	-2.20818
PY.9385.7.1BIRC4	0.453827	0.739337	1.10462	1.1447	1.74422		0.835415	0.697801	0.657849	0.644001	1.29649
PY.9385.6BIRC4	-0.0733333	0.124907	-0.0872323	-0.108628	0.441684		0.139502	0.190555	-0.243191	0.771829	0.663363
PY.8833.5BIRC6	-0.114542	-0.414531	-0.0602734	-0.329437	-0.20913		-0.228002	-0.439088	-0.439599	-0.184026	-0.0781313
PY.383.9BIRC1	-0.132109	0.0576719	-0.0772136	-0.230169	-0.077608		-0.26067	-0.131326	-0.0837851	-0.473016	-0.180873
PY.2995.25BIRC1	-0.174951	0.69321	-0.137955	0.206612	-0.112223		-0.800871	-0.568759	-1.12469	-0.391888	-0.512731
PY.9847.100BIRC1	-0.0992101	-0.503923	-0.343609	-0.598438	-0.0579517		-0.407419	-0.326448	-0.473268	-0.519341	-0.234666
PY.8745.31BIRC1	0.160443	-0.0381011	-0.156674	-0.60496	-0.0894067		1.07436	0.122494	0.392973	1.48374	1.17503
PY.9385.35BIRC1	-0.120305	-0.72615	-5.14831	-5.08403	-4.38646		-1.24288	-0.864498	-3.82221	-5.63306	-0.987779
PY.6135.3BIRC1	0.103492	0.424203	0.999751	-0.220785	-0.0251077		0.18642	0.523676	0.0683381	-0.853126	-0.581991
